# Supplementary material for: The Predictive Value of MAP2K1/2 Mutations on Efficiency of Immunotherapy in Melanoma
Source: Front Immunol. 2022 Jan 6;12:785526. doi: 10.3389/fimmu.2021.785526 (PMC8770828; doi:10.3389/fimmu.2021.785526)
Supplement: Supplementary file 4 [file Table_1.xlsx]

## Sheet: Sheet1
	Total number of cases	Exclusion	Number of cases included	DNA-Seq		RNA-Seq		Drugs		References	Repositories	accession number
				MAP2K1/2 mutated	MAP2K1/2 wild-type	MAP2K1/2 mutated	MAP2K1/2 wild-type	Anti-CTLA-4	Anti-PD-1
Allen cohort	110	\	110	7	103	2	38	110	0	Van Allen, E.M., et al., Genomic correlates of response to CTLA-4 blockade in metastatic melanoma. Science, 2015. 350(6257): p. 207-211.	dbGap	phs000452.v2.p1
Synder cohort	64	\	64	7	57	5	16	64	0	Snyder, A., et al., Genetic basis for clinical response to CTLA-4 blockade in melanoma. N Engl J Med, 2014. 371(23): p. 2189-2199.	https://doi.org/10.1056/NEJMoa1406498	https://www.nejm.org/doi/suppl/10.1056/NEJMoa1406498/suppl_file/nejmoa1406498_appendix.pdf
Hugo cohort	38	\	38	3	35	1	26	0	38	Hugo, W., et al., Genomic and Transcriptomic Features of Response to Anti-PD-1 Therapy in Metastatic Melanoma. Cell, 2016. 165(1): p. 35-44.	1. The accession number for the transcriptome data is GEO; 2. The whole-exome sequencing data has been deposited to the Sequence Read Archive (https://www.ncbi.nlm.nih.gov/sra),	1. GSE78220; 2. SRP067938 (UCLA samples), SRP090294 (Vanderbilt samples)
Liu cohort	144	ipilimumab-treated patiants	84	8	76	8	66	0	84	Liu, D., et al., Integrative molecular and clinical modeling of clinical outcomes to PD1 blockade in patients with metastatic melanoma. Nat Med, 2019. 25(12): p. 1916-1927.	dbGaP	phs000452.v3.p1
Miao cohort	151	Patients included in Synder cohort	106	9	97	\	\	100	2	Miao, D., et al., Genomic correlates of response to immune checkpoint blockade in microsatellite-stable solid tumors. Nat Genet. 2018 Sep;50(9):1271-1281.	dbGaP	phs000694.v3.p2, phs000980.v1.p1, phs001041.v1.p1, phs000452.v2.p1, phs001075.v1.p1, phs001565.v1.p1
Samstein cohort	1661	Not melanoma patients	320	27	293	\	\	75	130	Samstein, R.M., et al., Tumor mutational load predicts survival after immunotherapy across multiple cancer types. Nat Genet, 2019. 51(2): p. 202-206.	cbioportal	http://www.cbioportal.org/study?id=tmb_mskcc_2018.
