# Supplementary material for: The Predictive Value of MAP2K1/2 Mutations on Efficiency of Immunotherapy in Melanoma
Source: Front Immunol. 2022 Jan 6;12:785526. doi: 10.3389/fimmu.2021.785526 (PMC8770828; doi:10.3389/fimmu.2021.785526)
Supplement: Supplementary file 5 [file Table_2.xlsx]

## Sheet: diffLab
Gene	logFC	AveExpr	t	P.Value	adj.P.Val	B
IGFN1	1.95906	2.99251	7.05687	4.83722e-11	4.20959e-07	14.2427
SMAD9	3.02119	3.17982	6.68757	3.57507e-10	1.5556e-06	12.4643
ZNF112	5.96296	6.39199	6.16411	5.51505e-09	1.59983e-05	10.0127
SCUBE3	9.97374	7.83945	5.29168	3.92338e-07	0.000746367	6.15063
RELN	2.58923	19.5355	4.861	2.76062e-06	0.00343204	4.34678
LRP6	35.8434	51.7986	4.77744	3.97952e-06	0.00461757	4.06882
COL5A2	102.099	160.677	4.74713	4.53906e-06	0.00478369	3.87567
GAN	6.84127	9.12145	4.70506	5.4435e-06	0.00526357	3.72279
SLITRK6	1.32547	4.07396	4.68248	5.9985e-06	0.00549494	3.60133
LRRC17	2.22276	5.01345	4.64319	7.09683e-06	0.00588192	3.53458
SDAD1	24.8065	53.6417	4.62366	7.71267e-06	0.00606711	3.45575
PCDH18	5.35336	7.23691	4.5775	9.37974e-06	0.00680227	3.24702
ZNF233	4.33826	4.49423	4.55039	1.05159e-05	0.00732119	3.17002
EYA1	30.5276	64.5089	4.47191	1.46014e-05	0.00876336	2.87533
PCDHGB1	2.61201	3.56115	4.31359	2.79697e-05	0.0144654	2.29227
PCDHGA5	2.06891	3.0577	4.2451	3.68615e-05	0.0168835	2.04842
TP53BP2	17.6461	47.2852	4.18665	4.65376e-05	0.0207689	1.84004
KDM1A	36.2959	84.9668	4.17493	4.87518e-05	0.0209648	1.79897
MPDZ	23.0696	36.1166	4.17167	4.93855e-05	0.0209648	1.78433
ZNF616	5.79866	9.92195	4.16066	5.15824e-05	0.021376	1.74756
PKLR	1.19985	2.28074	4.15265	5.32395e-05	0.0215496	1.70804
ADAMTS7	4.73437	7.50526	4.13657	5.67226e-05	0.0224376	1.66307
GALNT5	2.73768	4.08233	4.08231	7.01506e-05	0.0259781	1.47386
PCDHGB6	1.91806	3.3065	4.06601	7.47439e-05	0.0260184	1.41604
CLASP2	32.8676	71.2273	4.05623	7.76353e-05	0.026495	1.38216
RAB28	15.1013	24.4552	4.02996	8.59443e-05	0.0267118	1.29216
ZNF423	2.33881	3.42777	4.01616	9.0642e-05	0.0276776	1.24547
HOXB-AS3	6.60883	10.0003	3.98855	0.000100788	0.0302168	1.14955
RP9	20.1092	37.2278	3.98433	0.00010243	0.0302168	1.13353
WDHD1	11.902	21.6272	3.96399	0.00011071	0.0321152	1.06004
RASGRF2	2.71062	4.17686	3.92677	0.000127545	0.0352469	0.937346
OMD	5.15406	6.30828	3.86509	0.000160912	0.0416145	0.73442
CTSK	206.053	271.137	3.85869	0.000164816	0.0416145	0.713266
PCDHGB2	2.39963	3.93321	3.85843	0.000164976	0.0416145	0.705043
JARID2	18.3943	41.7478	3.80956	0.000197909	0.0471864	0.541363
ZNF845	8.68871	13.822	3.77182	0.000227514	0.0507678	0.420888
ETV3	7.18109	14.3485	3.72529	0.000269795	0.0579725	0.260523
ZNF419	8.38888	14.4236	3.70383	0.00029171	0.0606793	0.201977
CEMIP	21.288	27.6828	3.68784	0.000309126	0.063298	0.134751
ZNF532	47.7293	65.2956	3.67941	0.000318697	0.064499	0.109495
ASPN	15.4993	25.374	3.65708	0.000345416	0.0683178	0.0642212
PYGO1	7.46494	11.0596	3.62221	0.000391413	0.0748632	-0.056585
PCDHGB8P	3.04305	4.23917	3.58679	0.000444002	0.081097	-0.17102
ECM2	5.62004	10.5665	3.5847	0.000447303	0.081097	-0.172965
FUZ	16.8892	29.2472	3.58562	0.000445846	0.081097	-0.183348
PCDHGA7	1.89326	3.22371	3.55983	0.000488426	0.0843465	-0.251823
ZNF384	11.3793	40.384	3.56098	0.000486451	0.0843465	-0.257178
TEK	3.08017	7.6283	3.53784	0.000527732	0.0890214	-0.306043
MTHFD1	79.4386	148.364	3.52807	0.000546123	0.0905263	-0.380402
TAX1BP1	53.678	228.842	3.51394	0.000573795	0.0920364	-0.401847
DHX35	8.26718	19.4518	3.51265	0.000576384	0.0920364	-0.413995
ZNF813	8.06595	10.0703	3.49433	0.000614398	0.0938034	-0.466739
RNF20	17.6686	53.253	3.48596	0.000632542	0.0956203	-0.490897
COLQ	3.08444	4.78833	3.48133	0.000642779	0.0956203	-0.50358
GEMIN8	-4.67073	11.4704	-3.47701	0.000652479	0.0962407	-0.536158
